# Supplementary material for: Genomic characterization and assessment of pathogenic potential of Legionella spp. isolates from environmental monitoring
Source: Front Microbiol. 2023 Jan 12;13:1091964. doi: 10.3389/fmicb.2022.1091964 (PMC9879626; doi:10.3389/fmicb.2022.1091964)
Supplement: Supplementary file 2 [file Table_2.XLSX]

## Sheet: vf
Isolate name	NUM_FOUND	ankB/legAU13/ceg27	ankC/legA12	ankD/legA15	ankF/legA14/ceg31	ankG/ankZ/legA7	ankH/legA3/ankW	ankI/legAS4	ankJ/legA11	ankK/legA5	ankN/ankX/legA8	ankQ/legA10	ankY/legA9	cap8E	ccmA	ccmB	ccmC	ccmD	ccmE	ccmF	ceg10	ceg14/sidL	ceg15	ceg17	ceg18	ceg19	ceg23	ceg25	ceg28	ceg29	ceg3	ceg30	ceg32/sidI	ceg33	ceg34	ceg4	ceg5	ceg7	ceg8	ceg9	cegC1	cegC2	cegC3	cegC4	clpP	ddhA	dotA	dotB	dotC
L. pneumophilla PATHC021	402	100	100	100	100	100	100	100	100	100	100	100	100	.	100	100	100	100	100	100	100	100	100	100	100	100	100	100	100	100	100	100	100	100	100	100	100	100	100	100	100	100	100	100.00;100.00	.	.	100	100	100
L. pneumophilla PATHC005	402	100	100	100	100	100	100	100	100	100	100	100	100	.	100	100	100	100	100	100	100	100	100	100	100	100	100	100	100	100	100	100	100	100	100	100	100	100	100	100	100	100	100	100.00;100.00	.	.	100	100	100
L. pneumophilla PATHC012	402	100	100	100	100	100	100	100	100	100	100	100	100	.	100	100	100	100	100	100	100	100	100	100	100	100	100	100	100	100	100	100	100	100	100	100	100	100	100	100	100	100	100	100.00;100.00	.	.	100	100	100
L. pneumophilla PATHC024	402	100	100	100	100	100	100	100	100	100	100	100	100	.	100	100	100	100	100	100	100	100	100	100	100	100	100	100	100	100	100	100	100	100	100	100	100	100	100	100	100	100	100	100.00;100.00	.	.	100	100	100
L. pneumophilla PATHC003	402	100	100	100	100	100	100	100	100	100	100	100	100	.	100	100	100	100	100	100	100	100	100	100	100	100	100	100	100	100	100	100	100	100	100	100	100	100	100	100	100	100	100	100.00;100.00	.	.	100	100	100
L. pneumophilla PATHC042	401	100	100	100	100	100	100	100	100	100	100	100	100	.	100	100	100	100	100	100	100	100	100	100	100	100	100	100	100	100	100	100	100	100	100	100	100	100	100	100	100	100	99.41	100.00;100.00	.	.	100	100	100
L. pneumophilla PATHC004	401	100	100	100	100	100	100	100	100	100	100	100	100	.	100	100	100	100	100	100	100	100	100	100	100	100	100	100	100	100	100	100	100	100	100	100	100	100	100	100	100	100	100	100.00;100.00	.	.	100	100	100
L. pneumophilla PATHC034	401	100	100	100	100	100	100	100	100	100	100	100	100	.	100	100	100	100	100	100	100	100	100	100	100	100	100	100	100	100	100	100	100	100	100	100	100	100	100	100	100	100	100	100.00;100.00	.	.	100	100	100
L. pneumophilla PATHC002	379	100	100	100	100	100	100	99.88	100	100	100	99.93	.	.	100	100	100	100	100	100	100	100	99.05	.	100	100	100	100	92.55	100	100	100	100	100	99.83	100	100	99.73	.	100	100	100	100	99.53;100.00	.	.	51.29	100	100
L. pneumophilla PATHC032	376	100	100	100	100	100	100	99.63	100	100	100	96.98	100	.	100	99.85	100	100	100	100	100	99.95	98.67	100	100	100	100	100	100	99.76	100	100	100	100	99.88	100	100	100	98.21	100	100	99.88	97.44	99.53;100.00	91.29	.	99.9	100	100
L. pneumophilla PATHC022	373	99.81	100	100	100	100	100	100	100	100	100	99.93;96.65	.	.	100	100	100	100	100	100	100	100	100	.	100	100	100	100	100	100	100	100	100	100	.	100	100	100	98.72	100	100	100	99.41	100.00;99.68	.	.	51.29	100	100
L. pneumophilla PATHC041	373	99.81	100	100	100	100	100	100	100	100	100	99.93;96.65	.	.	100	100	100	100	100	100	100	100	100	.	100	100	100	100	100	100	100	100	100	100	.	100	100	100	98.72	100	100	100	99.41	99.53;100.00	.	.	51.29	100	100
L. pneumophilla PATHC006	373	99.81	100	100	100	100	100	100	100	100	100	96.65;99.93	.	.	100	100	100	100	100	100	100	100	100	.	100	100	100	100	100	100	100	100	100	100	.	100	100	100	98.72	100	100	100	99.41	99.68;100.00	.	.	51.29	100	100
L. pneumophilla PATHC015	373	99.81	100	100	100	100	100	100	100	100	100	99.93;96.65	.	.	100	100	100	100	100	100	100	100	100	.	100	100	100	100	100	100	100	100	100	100	.	100	100	100	98.72	100	100	100	99.41	99.68;100.00	.	.	51.29	100	100
L. pneumophilla PATHC007	372	99.81	100	100	100	100	100	100	100	100	100	99.93;96.65	.	.	100	100	100	100	100	100	100	100	100	.	100	100	100	100	100	100	100	100	100	100	.	100	100	100	98.72	100	100	100	99.41	99.68;100.00	.	.	51.29	100	100
L. pneumophilla PATHC014	371	100	100	100	100	100	100	99.88	100	100	100	99.93	.	.	100	100	100	100	100	100	100	100	100	.	100	100	100	100	100	100	.	100	100	100	99.83	100	.	100	99.1	100	100	100	99.8	99.68;100.00	.	.	69.4	100	100
L. pneumophilla PATHC030	371	99.81	100	100	100	100	100	100	100	100	100	96.65;99.93	.	.	100	100	100	100	100	100	100	100	100	.	100	100	100	100	100	100	100	100	100	100	.	100	100	100	98.72	100	100	100	99.41	99.68;100.00	.	.	51.29	100	100
L. pneumophilla PATHC037	370	100	100	100	100	100	100	99.88	100	100	100	99.93	.	.	100	100	100	100	100	100	100	100	100	.	100	100	100	100	100	100	.	100	100	100	99.83	100	.	100	99.1	100	100	100	99.8	99.68;100.00	.	.	69.4	100	100
L. pneumophilla PATHC010	370	99.81	100	100	100	100	100	100	100	100	100	96.65;99.93	.	.	100	100	100	100	100	100	100	100	100	.	100	100	100	100	100	100	.	100	100	100	.	100	100	100	98.72	100	100	100	99.41	99.68;100.00	.	.	51.29	100	100
L. pneumophilla PATHC033	370	100	100	100	100	100	100	99.88	100	100	79.93	99.93	.	.	100	100	100	100	100	100	100	100	100	.	100	100	100	100	98.8	100	.	100	100	100	99.83	100	.	100	99.1	100	100	100	99.8	99.68;100.00	.	.	69.37	100	100
L. pneumophilla PATHC027	368	100	100	100	100	100	100	99.88	100	100	100	99.93	.	.	100	100	100	100	100	100	100	100	100	.	100	100	100	100	100	100	.	100	100	100	99.83	100	.	100	99.1	100	100	100	99.8	99.68;100.00	.	.	69.4	100	100
L. pneumophilla PATHC025	368	100	100	100	100	100	100	99.88	100	100	100	99.93	.	.	100	100	100	100	100	100	100	100	100	.	100	100	100	100	100	100	.	100	100	100	99.83	100	.	100	99.1	100	100	100	99.8	99.68;100.00	.	.	69.4	100	100
L. pneumophilla PATHC028	368	100	100	100	100	100	100	99.88	100	100	100	99.93	.	.	100	100	100	100	100	100	100	100	100	.	100	100	100	100	100	100	.	100	100	100	99.83	100	.	100	99.1	100	100	100	99.8	100.00;99.68	.	.	69.4	100	100
L. pneumophilla PATHC018	366	100	100	100	100	100	100	99.88	100	100	100	99.93;96.59	.	.	100	100	100	100	100	100	100	100	100	.	100	100	100	100	92.55	100	.	100	100	100	99.83	100	.	100	99.1	100	100	100	99.8	99.68;100.00	.	.	69.4	100	100
L. pneumophilla PATHC031	365	100	100	100	100	100	100	100	100	100	100	96.98	100	.	100	100	100	100	100	100	100	99.8	98.57	.	100	100	100	100	99.97	99.76	100	100	100	100	100	99.92	.	99.55	98.21	99.86	100	99.91	95.66	99.53;98.70	.	.	98.57	100	100
Legionella sp. PATHC039	341	.	100	100	99.96	100	99.5	100	100	100	100	100	100	.	100	99.85	100	100	100	100	100	100	99.9	99.59	100	99.87	99.92	100	92.55	.	.	.	100	100	99.83	96.23	100	99.28	98.59	.	100	100	99.01	100.00;99.21	85.59	.	69.56	100	100
L. anisa PATHC0029	134	.	.	.	.	.	98.65	.	.	.	.	.	.	74.54	.	97.06	99.37	.	97.69	97.54	.	.	.	.	.	.	.	.	.	.	.	.	.	.	.	.	100	61.34;61.25	55.26	92.84	.	.	.	.	.	95.17	.	96.31	88.38
L. anisa PATHC0023	133	.	.	.	.	.	98.65	.	.	.	.	.	.	74.54	.	97.06	99.37	.	97.69	97.54	.	.	.	.	.	.	.	.	.	.	.	.	.	.	.	.	100	61.34;61.25	55.26	92.84	.	.	.	.	.	95.17;95.17	.	96.31	88.38
L. gormanii PATHC0013	129	.	.	.	.	.	99.5	.	.	.	.	.	.	.	79.22	96.92	99.37	.	96.99	97.34	.	.	.	.	.	.	.	.	.	.	.	.	.	.	.	.	.	69.29	.	.	.	.	.	82.12	90.95	.	.	95.79	96.82
L. gormanii PATHC0026	127	.	.	.	.	.	99.43	.	.	.	.	.	.	.	79.22	96.92	99.37	.	96.99	97.34	.	.	.	.	.	.	.	.	.	.	.	.	.	.	.	.	.	69.29	.	.	.	.	.	82.12	90.95	.	.	95.79	96.82
Legionella sp. PATHC0038	126	.	.	.	.	.	99.43	.	.	.	92.49	.	.	61.52	.	98.68	99.12	.	98.38	97.54	.	.	.	.	.	.	.	.	.	.	.	.	.	.	.	.	.	.	.	.	.	.	.	.	89.78	.	.	97.59	90.02
L. dumoffii PATHC040	126	.	.	.	.	.	99.43	.	.	.	92.49	.	.	61.52	.	98.68	99.12	.	98.38	97.54	.	.	.	.	.	.	.	.	.	.	.	.	.	.	.	.	.	.	.	.	.	.	.	.	89.78	.	.	97.59	90.02
L. dumoffii PATHC017	126	.	.	.	.	.	99.43	.	.	.	92.49	.	.	61.52	.	98.68	99.12	.	98.38	97.54	.	.	.	.	.	.	.	.	.	.	.	.	.	.	.	.	.	.	.	.	.	.	.	.	89.78	.	.	97.59	90.02
L. dumoffii PATHC009	126	.	.	.	.	.	98.22	.	.	.	97.12	.	.	.	.	96.62	99.62	.	97.22	97.54	.	.	.	.	.	.	.	.	.	.	.	.	.	.	.	.	.	.	.	.	.	.	.	.	91.62	.	.	96.91	89.8
L. dumoffii PATHC019	126	.	.	.	.	.	99.43	.	.	.	92.49	.	.	61.52	.	96.33	99.12	.	98.38	97.54	.	.	.	.	.	.	.	.	.	.	.	.	.	.	.	.	.	.	.	.	.	.	.	.	89.78	.	.	97.59	90.02
L. dumoffii PATHC036	126	.	.	.	.	.	99.43	.	.	.	92.49	.	.	61.52	.	98.68	99.12	.	98.38	97.54	.	.	.	.	.	.	.	.	.	.	.	.	.	.	.	.	.	.	.	.	.	.	.	.	89.78	.	.	97.59	90.02
L. dumoffii PATHC001	125	.	.	.	.	.	99.43	.	.	.	92.49	.	.	61.52	.	96.33	99.12	.	98.38	97.54	.	.	.	.	.	.	.	.	.	.	.	.	.	.	.	.	.	.	.	.	.	.	.	.	89.78	.	.	97.59	90.02
Legionella sp. PATHC0035	118	.	.	.	.	.	98.72	.	.	.	92.95	.	.	.	.	92.8	99.62	.	97.69	97.7	.	.	.	.	.	.	.	.	.	.	.	.	.	.	.	.	.	62.15	.	.	.	.	.	.	.	.	.	96.56	88.6
L. quinlivanii PATHC020	72	.	.	.	.	.	98.08	.	.	.	.	.	.	.	.	.	70.83	.	.	89.09	.	.	.	.	.	.	.	.	.	.	.	.	.	.	.	.	.	.	.	.	.	.	.	.	.	.	.	96.31	82.79
[truncated: 378 more columns]
