# Supplementary material for: Genomic characterization and assessment of pathogenic potential of Legionella spp. isolates from environmental monitoring
Source: Front Microbiol. 2023 Jan 12;13:1091964. doi: 10.3389/fmicb.2022.1091964 (PMC9879626; doi:10.3389/fmicb.2022.1091964)
Supplement: Supplementary file 3 [file Table_3.XLSX]

## Sheet: Ark1
	Legionella sp. PATCH32	Legionella sp. PATCH35	Legionella sp. PATCH38	Legionella sp. PATCH39	Legionella adelaidensis strain 1762-AUS-E T	Legionella anisa DSM 17627 T	Legionella antarctica TUM 19329 T	Legionella beliardensis NCTC 13315 T	Legionella birminghamensis NCTC 12437 T	Legionella bozemanae WIGA T	Legionella brunensis ATCC 43878 T	Legionella busanensis NCTC 13316 T	Legionella cherrii NCTC 11976 T	Legionella cincinnatiensis NCTC 12438 T	"Legionella clemsonensis" CDC-D5610 T	Legionella donaldsonii NCTC 13292 T	Legionella drancourtii LLAP12 T	Legionella drozanskii LLAP-1 T	Legionella erythra SE-32A-C8 T	Legionella fairfieldensis 1725-Aus-E T	Legionella fallonii LLAP-10 T	Legionella feeleii NCTC 12022 T	Legionella geestiana 1308 T	Legionella gormanii ATCC 33342 T	Legionella gratiana NCTC 12388 T	Legionella hackeliae ATCC 35250 T	Legionella impletisoli OA1-1 T	Legionella israelensis Bercovier 4 T	Legionella jamestowniensis JA-26-G1-E2 T	Legionella jordanis NCTC 11533 T	Legionella lansingensis NCTC 12830 T	Legionella londiniensis 1477 T	Legionella longbeachae DSM 10572 T	Legionella maceachernii NCTC 11982 T	Legionella massiliensis LegA T	Legionella micdadei ATCC 33218 T	Legionella moravica NCTC 12239 T	Legionella nagasakiensis JCM 15315 T	Legionella nautarum ATCC 49506 T	Legionella norrlandica LEGN T	Legionella oakridgensis Oak Ridge-10 T	Legionella parisiensis NCTC11983 T	Legionella pneumophila ATCC 33152 T	Legionella pneumophila subsp. fraseri Los Angeles 1 T	Legionella pneumophila subsp. pascullei NCTC12273 T	Legionella pneumophila subsp. pneumophila ATCC 3315 T	Legionella qingyii km488 T	Legionella quateirensis NCTC 12376 T	Legionella quinlivanii 1442-AUS-E T
Legionella sp. PATCH32	ID
Legionella sp. PATCH35	0,970	ID
Legionella sp. PATCH38	0,975	0,985	ID
Legionella sp. PATCH39	0,992	0,970	0,978	ID
Legionella adelaidensis strain 1762-AUS-E T	0,958	0,953	0,956	0,956	ID
Legionella anisa DSM 17627 T	0,973	0,983	0,991	0,978	0,956	ID
Legionella antarctica TUM 19329 T	0,969	0,961	0,966	0,970	0,952	0,969	ID
Legionella beliardensis NCTC 13315 T	0,945	0,944	0,940	0,947	0,946	0,940	0,939	ID
Legionella birminghamensis NCTC 12437 T	0,952	0,941	0,948	0,954	0,970	0,949	0,956	0,949	ID
Legionella bozemanae WIGA T	0,967	0,978	0,981	0,971	0,957	0,985	0,964	0,938	0,949	ID
Legionella brunensis ATCC 43878 T	0,961	0,949	0,956	0,959	0,954	0,955	0,944	0,956	0,962	0,950	ID
Legionella busanensis NCTC 13316 T	0,950	0,944	0,942	0,950	0,956	0,945	0,948	0,973	0,960	0,948	0,954	ID
Legionella cherrii NCTC 11976 T	0,969	0,996	0,985	0,968	0,955	0,982	0,962	0,943	0,942	0,979	0,947	0,947	ID
Legionella cincinnatiensis NCTC 12438 T	0,961	0,964	0,968	0,962	0,954	0,972	0,961	0,938	0,947	0,977	0,945	0,946	0,964	ID
"Legionella clemsonensis" CDC-D5610 T	0,953	0,940	0,946	0,952	0,959	0,950	0,942	0,954	0,959	0,944	0,967	0,957	0,941	0,950	ID
Legionella donaldsonii NCTC 13292 T	0,950	0,949	0,954	0,950	0,954	0,954	0,954	0,941	0,961	0,952	0,958	0,947	0,953	0,949	0,952	ID
Legionella drancourtii LLAP12 T	0,965	0,966	0,968	0,965	0,952	0,973	0,968	0,940	0,944	0,964	0,946	0,944	0,966	0,964	0,945	0,947	ID
Legionella drozanskii LLAP-1 T	0,947	0,939	0,942	0,945	0,952	0,944	0,954	0,942	0,959	0,942	0,958	0,952	0,942	0,947	0,955	0,967	0,947	ID
Legionella erythra SE-32A-C8 T	0,951	0,943	0,947	0,952	0,948	0,950	0,953	0,945	0,954	0,949	0,957	0,951	0,944	0,945	0,954	0,954	0,945	0,957	ID
Legionella fairfieldensis 1725-Aus-E T	0,945	0,934	0,941	0,948	0,948	0,945	0,947	0,945	0,958	0,942	0,954	0,949	0,933	0,947	0,957	0,956	0,943	0,964	0,967	ID
Legionella fallonii LLAP-10 T	0,975	0,971	0,973	0,973	0,961	0,976	0,975	0,943	0,954	0,973	0,954	0,953	0,973	0,964	0,950	0,956	0,967	0,953	0,954	0,945	ID
Legionella feeleii NCTC 12022 T	0,952	0,952	0,956	0,952	0,956	0,957	0,958	0,943	0,964	0,955	0,959	0,950	0,956	0,949	0,952	0,995	0,949	0,966	0,954	0,957	0,958	ID
Legionella geestiana 1308 T	0,928	0,923	0,925	0,930	0,932	0,928	0,928	0,916	0,934	0,922	0,925	0,919	0,924	0,920	0,928	0,942	0,923	0,931	0,937	0,933	0,926	0,941	ID
Legionella gormanii ATCC 33342 T	0,973	0,985	0,989	0,973	0,954	0,985	0,967	0,940	0,946	0,980	0,955	0,943	0,986	0,969	0,941	0,956	0,966	0,944	0,949	0,939	0,976	0,959	0,928	ID
Legionella gratiana NCTC 12388 T	0,973	0,974	0,979	0,975	0,959	0,981	0,966	0,940	0,952	0,980	0,956	0,946	0,973	0,979	0,951	0,956	0,971	0,950	0,950	0,952	0,971	0,959	0,930	0,980	ID
Legionella hackeliae ATCC 35250 T	0,951	0,945	0,947	0,953	0,948	0,945	0,936	0,957	0,957	0,948	0,976	0,955	0,944	0,935	0,964	0,944	0,940	0,944	0,947	0,943	0,947	0,946	0,922	0,946	0,945	ID
Legionella impletisoli OA1-1 T	0,950	0,944	0,945	0,953	0,957	0,945	0,947	0,952	0,963	0,950	0,957	0,958	0,942	0,945	0,955	0,945	0,943	0,942	0,945	0,947	0,944	0,947	0,925	0,945	0,948	0,955	ID
Legionella israelensis Bercovier 4 T	0,939	0,927	0,925	0,935	0,937	0,930	0,927	0,933	0,938	0,928	0,935	0,940	0,926	0,933	0,947	0,930	0,931	0,934	0,928	0,945	0,933	0,928	0,918	0,926	0,932	0,935	0,939	ID
Legionella jamestowniensis JA-26-G1-E2 T	0,951	0,940	0,943	0,952	0,944	0,941	0,936	0,952	0,954	0,942	0,968	0,953	0,940	0,933	0,964	0,940	0,936	0,942	0,949	0,946	0,947	0,942	0,923	0,940	0,941	0,982	0,952	0,934	ID
Legionella jordanis NCTC 11533 T	0,947	0,938	0,945	0,947	0,952	0,945	0,940	0,943	0,961	0,946	0,964	0,949	0,937	0,938	0,961	0,944	0,937	0,944	0,942	0,940	0,945	0,945	0,928	0,941	0,944	0,966	0,953	0,933	0,965	ID
Legionella lansingensis NCTC 12830 T	0,950	0,940	0,942	0,950	0,953	0,947	0,943	0,954	0,956	0,940	0,953	0,960	0,942	0,941	0,966	0,949	0,942	0,949	0,954	0,950	0,948	0,948	0,930	0,940	0,943	0,952	0,946	0,944	0,957	0,947	ID
Legionella londiniensis 1477 T	0,945	0,928	0,930	0,945	0,951	0,933	0,936	0,945	0,945	0,933	0,945	0,952	0,932	0,933	0,952	0,940	0,933	0,942	0,940	0,949	0,942	0,942	0,923	0,930	0,935	0,944	0,949	0,952	0,945	0,939	0,947	ID
Legionella longbeachae DSM 10572 T	0,968	0,976	0,980	0,973	0,955	0,983	0,964	0,940	0,950	0,983	0,954	0,947	0,975	0,988	0,946	0,952	0,968	0,948	0,946	0,944	0,973	0,954	0,925	0,981	0,985	0,943	0,948	0,927	0,939	0,947	0,940	0,932	ID
Legionella maceachernii NCTC 11982 T	0,939	0,929	0,936	0,942	0,943	0,937	0,942	0,945	0,955	0,936	0,947	0,953	0,931	0,938	0,945	0,949	0,931	0,959	0,949	0,957	0,942	0,952	0,921	0,935	0,942	0,938	0,947	0,933	0,941	0,940	0,943	0,946	0,939	ID
Legionella massiliensis LegA T	0,955	0,948	0,952	0,956	0,959	0,956	0,956	0,945	0,971	0,947	0,960	0,949	0,946	0,948	0,958	0,963	0,948	0,960	0,950	0,960	0,961	0,964	0,935	0,952	0,955	0,945	0,951	0,939	0,949	0,951	0,950	0,942	0,954	0,953	ID
Legionella micdadei ATCC 33218 T	0,938	0,928	0,935	0,940	0,943	0,936	0,941	0,945	0,956	0,936	0,949	0,953	0,930	0,935	0,945	0,954	0,928	0,964	0,952	0,956	0,940	0,955	0,925	0,935	0,942	0,940	0,944	0,926	0,939	0,939	0,946	0,942	0,938	0,983	0,953	ID
Legionella moravica NCTC 12239 T	0,971	0,964	0,968	0,971	0,952	0,969	0,977	0,942	0,955	0,966	0,953	0,945	0,961	0,963	0,943	0,952	0,961	0,947	0,948	0,941	0,976	0,953	0,923	0,969	0,968	0,945	0,949	0,926	0,943	0,948	0,940	0,932	0,972	0,935	0,965	0,934	ID
Legionella nagasakiensis JCM 15315 T	0,944	0,932	0,937	0,945	0,948	0,940	0,947	0,943	0,958	0,946	0,948	0,957	0,935	0,943	0,951	0,944	0,936	0,945	0,948	0,946	0,947	0,945	0,925	0,937	0,938	0,951	0,956	0,933	0,949	0,946	0,953	0,949	0,942	0,949	0,947	0,947	0,942	ID
Legionella nautarum ATCC 49506 T	0,952	0,940	0,943	0,951	0,947	0,948	0,945	0,940	0,949	0,946	0,961	0,945	0,940	0,947	0,956	0,959	0,938	0,971	0,956	0,967	0,947	0,961	0,925	0,944	0,954	0,947	0,944	0,935	0,950	0,946	0,944	0,945	0,948	0,957	0,955	0,959	0,942	0,937	ID
Legionella norrlandica LEGN T	0,975	0,968	0,968	0,978	0,947	0,970	0,961	0,942	0,947	0,972	0,952	0,949	0,966	0,962	0,942	0,944	0,956	0,935	0,939	0,935	0,967	0,945	0,919	0,969	0,968	0,950	0,951	0,927	0,952	0,948	0,937	0,935	0,969	0,938	0,948	0,935	0,966	0,947	0,942	ID
Legionella oakridgensis Oak Ridge-10 T	0,942	0,930	0,933	0,942	0,945	0,934	0,945	0,942	0,946	0,940	0,941	0,950	0,933	0,942	0,948	0,944	0,935	0,946	0,945	0,947	0,945	0,944	0,918	0,934	0,938	0,944	0,956	0,931	0,942	0,938	0,947	0,954	0,937	0,950	0,937	0,947	0,936	0,969	0,941	0,944	ID
Legionella parisiensis NCTC11983 T	0,972	0,983	0,988	0,977	0,960	0,992	0,969	0,943	0,952	0,983	0,955	0,947	0,985	0,972	0,947	0,959	0,970	0,947	0,950	0,943	0,979	0,961	0,928	0,988	0,980	0,945	0,944	0,930	0,940	0,942	0,947	0,935	0,981	0,940	0,956	0,939	0,966	0,941	0,945	0,967	0,937	ID
Legionella pneumophila ATCC 33152 T	0,992	0,970	0,978	1,000	0,956	0,978	0,970	0,947	0,954	0,971	0,959	0,950	0,968	0,962	0,952	0,950	0,965	0,945	0,952	0,948	0,973	0,952	0,930	0,973	0,975	0,953	0,953	0,935	0,952	0,947	0,950	0,945	0,973	0,942	0,956	0,940	0,971	0,945	0,951	0,978	0,942	0,977	ID
Legionella pneumophila subsp. fraseri Los Angeles 1 T	0,998	0,971	0,976	0,992	0,956	0,974	0,968	0,945	0,951	0,967	0,960	0,949	0,970	0,961	0,952	0,951	0,964	0,946	0,950	0,944	0,974	0,952	0,928	0,973	0,973	0,950	0,950	0,937	0,950	0,946	0,948	0,943	0,969	0,938	0,954	0,936	0,971	0,942	0,952	0,975	0,941	0,973	0,992	ID
Legionella pneumophila subsp. pascullei NCTC12273 T	0,999	0,971	0,976	0,993	0,957	0,974	0,968	0,945	0,952	0,968	0,960	0,950	0,970	0,962	0,952	0,951	0,964	0,947	0,950	0,945	0,974	0,952	0,928	0,973	0,973	0,950	0,951	0,938	0,950	0,947	0,949	0,944	0,969	0,938	0,954	0,937	0,971	0,943	0,953	0,976	0,942	0,973	0,993	0,999	ID
Legionella pneumophila subsp. pneumophila ATCC 3315 T	0,992	0,970	0,978	1,000	0,956	0,978	0,970	0,947	0,954	0,971	0,959	0,950	0,968	0,962	0,952	0,950	0,965	0,945	0,952	0,948	0,973	0,952	0,930	0,973	0,975	0,953	0,953	0,935	0,952	0,947	0,950	0,945	0,973	0,942	0,956	0,940	0,971	0,945	0,951	0,978	0,942	0,977	1,000	0,992	0,993	ID
Legionella qingyii km488 T	0,968	0,983	0,987	0,969	0,950	0,985	0,967	0,940	0,944	0,979	0,950	0,942	0,983	0,965	0,940	0,952	0,971	0,942	0,947	0,938	0,971	0,955	0,923	0,985	0,976	0,944	0,947	0,923	0,940	0,943	0,937	0,925	0,977	0,932	0,947	0,931	0,965	0,933	0,942	0,966	0,937	0,984	0,969	0,969	0,969	0,969	ID
Legionella quateirensis NCTC 12376 T	0,970	0,964	0,967	0,970	0,951	0,968	0,977	0,941	0,954	0,965	0,952	0,944	0,961	0,963	0,942	0,952	0,961	0,947	0,947	0,940	0,976	0,953	0,922	0,969	0,967	0,944	0,948	0,924	0,942	0,947	0,938	0,930	0,972	0,934	0,966	0,933	0,998	0,941	0,941	0,966	0,935	0,966	0,970	0,969	0,969	0,970	0,965	ID
Legionella quinlivanii 1442-AUS-E T	0,949	0,937	0,943	0,950	0,962	0,943	0,952	0,947	0,983	0,943	0,952	0,957	0,937	0,948	0,959	0,961	0,941	0,955	0,960	0,954	0,952	0,959	0,937	0,942	0,945	0,947	0,954	0,938	0,949	0,953	0,958	0,939	0,944	0,948	0,965	0,947	0,955	0,960	0,944	0,944	0,949	0,946	0,950	0,948	0,949	0,950	0,942	0,954	ID
Legionella rubrilucens WA-270A-C2 T	0,948	0,942	0,947	0,951	0,948	0,949	0,954	0,943	0,952	0,949	0,954	0,949	0,942	0,945	0,957	0,954	0,945	0,956	0,993	0,963	0,955	0,954	0,932	0,947	0,950	0,948	0,945	0,929	0,948	0,945	0,953	0,942	0,946	0,949	0,950	0,950	0,950	0,947	0,956	0,939	0,945	0,949	0,951	0,947	0,947	0,951	0,945	0,948	0,959
Legionella sainthelensi NCTC 11988 T	0,968	0,974	0,978	0,969	0,954	0,981	0,964	0,939	0,950	0,980	0,954	0,946	0,973	0,985	0,945	0,953	0,966	0,950	0,945	0,942	0,973	0,954	0,925	0,980	0,983	0,940	0,945	0,928	0,938	0,945	0,938	0,930	0,996	0,938	0,956	0,937	0,973	0,940	0,947	0,967	0,935	0,981	0,969	0,968	0,968	0,969	0,976	0,973	0,944
Legionella santicrucis SC-63-C7 T	0,963	0,967	0,972	0,964	0,954	0,976	0,962	0,942	0,946	0,976	0,947	0,948	0,968	0,994	0,951	0,952	0,968	0,949	0,947	0,945	0,968	0,952	0,923	0,973	0,980	0,937	0,945	0,931	0,934	0,938	0,944	0,933	0,991	0,935	0,952	0,936	0,966	0,943	0,945	0,964	0,942	0,976	0,964	0,964	0,964	0,964	0,968	0,966	0,948
Legionella saoudiensis LH-SWC T	0,959	0,966	0,968	0,964	0,951	0,970	0,959	0,942	0,947	0,966	0,942	0,946	0,967	0,962	0,938	0,949	0,974	0,945	0,952	0,942	0,970	0,952	0,926	0,973	0,970	0,939	0,940	0,926	0,940	0,940	0,942	0,931	0,971	0,933	0,947	0,933	0,963	0,935	0,941	0,958	0,935	0,973	0,964	0,959	0,959	0,964	0,972	0,963	0,947
Legionella septentrionalis km711 T	0,939	0,930	0,935	0,943	0,939	0,940	0,939	0,938	0,947	0,939	0,940	0,945	0,930	0,936	0,947	0,937	0,932	0,938	0,946	0,947	0,939	0,940	0,923	0,931	0,940	0,935	0,956	0,928	0,942	0,935	0,947	0,946	0,940	0,940	0,945	0,941	0,935	0,963	0,940	0,941	0,949	0,937	0,943	0,939	0,940	0,943	0,930	0,933	0,945
Legionella shakespearei DSM 23087 T	0,957	0,958	0,959	0,957	0,943	0,959	0,959	0,942	0,941	0,956	0,941	0,940	0,957	0,957	0,940	0,947	0,957	0,938	0,945	0,941	0,960	0,947	0,919	0,962	0,956	0,938	0,937	0,926	0,940	0,935	0,941	0,927	0,956	0,928	0,958	0,927	0,972	0,934	0,935	0,959	0,934	0,956	0,957	0,956	0,956	0,957	0,956	0,972	0,949
Legionella spiritensis NCTC11990 T	0,952	0,942	0,947	0,954	0,944	0,951	0,951	0,948	0,952	0,943	0,959	0,950	0,942	0,941	0,956	0,953	0,945	0,948	0,958	0,953	0,954	0,955	0,940	0,946	0,946	0,952	0,939	0,938	0,950	0,950	0,950	0,944	0,947	0,937	0,955	0,938	0,949	0,946	0,945	0,940	0,933	0,951	0,954	0,951	0,951	0,954	0,942	0,948	0,953
Legionella steelei IMVS 3376 T	0,971	0,985	0,988	0,973	0,958	0,988	0,966	0,940	0,947	0,985	0,953	0,945	0,984	0,973	0,947	0,954	0,973	0,946	0,943	0,940	0,973	0,956	0,923	0,982	0,981	0,945	0,948	0,928	0,940	0,945	0,940	0,932	0,982	0,933	0,951	0,931	0,967	0,937	0,944	0,968	0,933	0,986	0,973	0,971	0,971	0,973	0,982	0,967	0,940
Legionella steigerwaltii NCTC 11991 T	0,970	0,980	0,988	0,976	0,956	0,987	0,964	0,938	0,952	0,980	0,956	0,939	0,978	0,968	0,944	0,958	0,971	0,948	0,946	0,944	0,971	0,961	0,926	0,980	0,982	0,948	0,945	0,926	0,938	0,945	0,938	0,931	0,978	0,937	0,951	0,938	0,968	0,937	0,945	0,968	0,937	0,985	0,976	0,971	0,971	0,976	0,980	0,966	0,944
Legionella taurinensis NCTC 13314 T	0,949	0,940	0,946	0,952	0,947	0,948	0,954	0,947	0,954	0,948	0,954	0,951	0,942	0,945	0,957	0,954	0,945	0,957	0,991	0,966	0,953	0,954	0,931	0,947	0,951	0,949	0,947	0,933	0,950	0,945	0,952	0,942	0,945	0,950	0,949	0,950	0,946	0,947	0,957	0,940	0,943	0,950	0,952	0,947	0,948	0,952	0,945	0,945	0,959
Legionella tucsonensis ATCC 49180 T	0,969	0,974	0,976	0,971	0,952	0,978	0,962	0,942	0,952	0,979	0,956	0,945	0,972	0,968	0,949	0,956	0,971	0,947	0,946	0,947	0,971	0,959	0,922	0,975	0,979	0,950	0,947	0,931	0,942	0,945	0,940	0,934	0,973	0,935	0,949	0,937	0,961	0,938	0,948	0,970	0,940	0,981	0,971	0,969	0,970	0,971	0,976	0,961	0,944
Legionella tunisiensis LegM T	0,949	0,954	0,952	0,952	0,952	0,954	0,954	0,947	0,961	0,950	0,960	0,947	0,953	0,950	0,956	0,988	0,945	0,965	0,951	0,957	0,959	0,986	0,936	0,953	0,956	0,948	0,944	0,931	0,943	0,944	0,950	0,942	0,954	0,946	0,968	0,952	0,954	0,942	0,958	0,944	0,942	0,959	0,952	0,950	0,950	0,952	0,952	0,955	0,957
Legionella wadsworthii NCTC 11532 T	0,973	0,987	0,984	0,972	0,958	0,983	0,968	0,942	0,947	0,976	0,951	0,943	0,988	0,966	0,942	0,956	0,968	0,946	0,945	0,938	0,973	0,958	0,929	0,986	0,975	0,941	0,941	0,929	0,937	0,941	0,943	0,930	0,976	0,935	0,953	0,934	0,968	0,935	0,941	0,963	0,930	0,988	0,972	0,974	0,974	0,972	0,980	0,968	0,943
Legionella waltersii NCTC 13017 T	0,975	0,968	0,973	0,976	0,954	0,971	0,965	0,945	0,950	0,967	0,950	0,947	0,969	0,960	0,947	0,952	0,962	0,944	0,950	0,940	0,971	0,954	0,929	0,969	0,972	0,940	0,947	0,929	0,940	0,942	0,944	0,941	0,968	0,944	0,953	0,940	0,965	0,945	0,945	0,965	0,940	0,973	0,976	0,975	0,976	0,976	0,969	0,966	0,949
Legionella worsleiensis NCTC 12377 T	0,976	0,968	0,971	0,973	0,957	0,974	0,977	0,942	0,955	0,969	0,955	0,948	0,964	0,967	0,948	0,948	0,969	0,951	0,948	0,945	0,978	0,949	0,925	0,971	0,973	0,945	0,949	0,930	0,943	0,950	0,943	0,936	0,977	0,935	0,963	0,933	0,992	0,941	0,947	0,968	0,937	0,968	0,973	0,975	0,975	0,973	0,967	0,990	0,951
Legionella yabuuchiae OA1-2 T	0,953	0,942	0,949	0,956	0,959	0,949	0,950	0,949	0,966	0,949	0,959	0,957	0,944	0,945	0,954	0,952	0,940	0,949	0,950	0,950	0,951	0,953	0,929	0,949	0,949	0,948	0,985	0,940	0,949	0,953	0,951	0,954	0,949	0,953	0,953	0,950	0,947	0,957	0,945	0,949	0,956	0,951	0,956	0,953	0,954	0,956	0,944	0,945	0,956
[truncated: 16 more columns]
